# Supplementary material for: CRMP2 Is Involved in Regulation of Mitochondrial Morphology and Motility in Neurons
Source: Cells. 2021 Oct 17;10(10):2781. doi: 10.3390/cells10102781 (PMC8535169; doi:10.3390/cells10102781)
Supplement: Supplementary file 1 [file cells-10-02781-s001.zip]

Archive with 1 entries (1 files):
- cells-1418572-supplementary.pdf
